# Supplementary material for: Methicillin-Resistant Staphylococcus aureus: The Shifting Landscape in the United Arab Emirates
Source: Antibiotics (Basel). 2025 Jan 2;14(1):24. doi: 10.3390/antibiotics14010024 (PMC11759823; doi:10.3390/antibiotics14010024)
Supplement: Supplementary file 1 [file antibiotics-14-00024-s001.zip]

Archive with 1 entries (1 files):
- antibiotics-3228713-supplementary.pdf
